# Supplementary material for: First Experiences with Ultrasound-Guided Transthoracic Needle Biopsy of Small Pulmonary Nodules Using One-Lung Flooding: A Brief Report
Source: Diagnostics (Basel). 2025 Sep 18;15(18):2374. doi: 10.3390/diagnostics15182374 (PMC12468551; doi:10.3390/diagnostics15182374)
Supplement: Supplementary file 1 [file diagnostics-15-02374-s001.zip]

Archive with 1 entries (1 files):
- diagnostics-3737617-supplementary.pdf
